# Supplementary material for: Epidemiology and genomics of azithromycin-resistant extensively drug-resistant Salmonella enterica serovar Typhimurium in Taiwan
Source: Antimicrob Agents Chemother. 2026 Feb 19;70(4):e01334-25. doi: 10.1128/aac.01334-25 (PMC13041382; doi:10.1128/aac.01334-25)
Supplement: Supplemental material — Tables S1 to S8. [file aac.01334-25-s0001.xlsx]

## Sheet: Table S1
Table S1. Temporal distribution of Salmonella enterica serovar Typhimurium, HC100_13 clone, and azithromycin-resistant extensively drug-resistant (AziR-XDR) strains in Taiwan, 2004–2024, based on national surveillance data.
Category	2004‒2013	2014	2015	2016	2017	2018	2019	2020	2021	2022	2023	2024	Total
All Salmonella serovars (N)	20532	1821	3035	3756	5153	1708	1607	NA	1486	1490	1635	1509	43732
S. Typhimurium (N)	4849	386	660	854	904	329	293	NA	243	280	437	325	9560
HC100_13 clone (N)	139	35	97	83	160	44	38	NA	26	21	170	50	863
AziR-XDR (N)	0	0	0	2	3	2	3	NA	11	6	152	31	210
HC100_13 clone (%)*	2.86657	9.06736	14.697	9.71897	17.6991	13.3739	12.9693	NA	10.6996	7.5	38.9016	15.3846	9
AziR-XDR (%)*	0	0	0	0.2	0.3	0.6	1	NA	4.5	2.1	34.8	9.5	2.2
*Percentages represent the proportion of isolates among all S. Typhimurium collected in each year. NA, not available.

## Sheet: Table S2
Table S2. Extraintestinal infection rates of major Salmonella enterica serovar Typhimurium HC100 clones in Taiwan, 2004–2024, including AziR-XDR and other HC100_13 isolates.
HC100 clone	Total, N	Intestinal, N	Extraintestinal, N	Extraintestinal infection rate (%)
HC100_501	774	489	285	36.8217
HC100_305	1988	1583	405	20.3722
HC100_2	2229	2078	151	6.77434
HC100_310	866	812	54	6.23557
HC100_41	363	343	20	5.50964
HC100_13	608	575	33	5.42763
AziR-XDR	141	137	4	2.83688
Other HC100_13	467	438	29	6.20985
HC100_46261	179	174	5	2.7933
Total	7007	6054	953	13.6007
*Data are based on isolates collected in Taiwan through national surveillance between 2004 and 2024.

## Sheet: Table S3
Table S3. Isolate-level metadata and genomic features for 45 MDR and 15 AziR-XDR Salmonella enterica serovar Typhimurium belonging to the HC100_13 clone.
IsolateID	SNP cluster	BioSample	Assembly	SRA	SourceType	Year	Plasmid replicon	ARGs	Complete genome	IncC plasmid ARG pattern	POINT	HC0	HC2	HC5	HC10	HC20	HC50	HC100	HC200	HC400	HC900 (ceBG)	HC2000 (Super-lineage)	HC2600	HC2850 (subsp.)
CC07.136	PDS000042407	SAMEA104280207		ERR2710950	Human	2007	ColRNAI, IncB/O/K/Z, IncFIA(HI1)-IncHI1A-IncHI1B(R27)-IncQ1	aac(3)-IId, aadA2, aph(3'')-Ib, aph(3')-Ia, aph(6)-Id, blaCTX-M-14, blaTEM, bleO, dfrA12, erm(B), sul2, tet(B)	Yes			85234	85234	85234	32544	9765	6770	13	2	2	2	2	2	2
CC07.119	PDS000042407	SAMEA5671403		ERR4338759	Human	2007	Col440I, ColRNAI, IncFIA(HI1)-IncHI1A-IncHI1B(R27)-IncQ1	aac(3)-IId, aadA2, aph(3'')-Ib, aph(3')-Ia, aph(6)-Id, blaTEM, bleO, dfrA12, sul2, tet(B)				194293	85234	85234	32544	9765	6770	13	2	2	2	2	2	2
CG07.188	PDS000042407	SAMEA5671482		ERR4338691	Human	2007	Col440I, ColRNAI, IncFIA(HI1)-IncHI1A-IncHI1B(R27)-IncQ1	aac(3)-IId, aadA2, aph(3'')-Ib, aph(3')-Ia, aph(6)-Id, blaTEM, bleO, dfrA12, sul2, tet(B)				193895	193895	193895	32544	9765	6770	13	2	2	2	2	2	2
SA07.062	PDS000042407	SAMEA5671445		ERR4338882	Human	2007	Col440I, ColRNAI, IncFIA(HI1)-IncHI1A-IncHI1B(R27)-IncQ1, IncI1-I(Alpha	aac(3)-IId, aadA2, aph(3'')-Ib, aph(3')-Ia, aph(6)-Id, blaTEM, bleO, dfrA12, sul2, tet(B)				194081	194081	193895	32544	9765	6770	13	2	2	2	2	2	2
CC08.092	PDS000042407	SAMEA104280178		ERR2710913	Human	2008	Col440I, ColRNAI, IncFIA(HI1)-IncHI1A-IncHI1B(R27)-IncQ1	aac(3)-IId, aadA2, aph(3'')-Ib, aph(3')-Ia, aph(6)-Id, blaTEM, bleO, dfrA12, sul2, tet(B)				85299	85299	85299	32544	9765	6770	13	2	2	2	2	2	2
NL08.094	PDS000042407	SAMEA5671246		ERR4338530	Human	2008	Col440I, ColRNAI, IncFIA(HI1)-IncHI1A-IncHI1B(R27)-IncQ1	aac(3)-IId, aadA2, aph(3'')-Ib, aph(3')-Ia, aph(6)-Id, blaTEM, bleO, dfrA12, sul2, tet(B)	Yes			194129	194129	193895	32544	9765	6770	13	2	2	2	2	2	2
CC08.059	PDS000042407	SAMEA104280214		ERR2710955	Human	2008	Col(pHAD28), Col440I, ColRNAI, IncFIA(HI1)-IncHI1A-IncHI1B(R27)-IncQ1	aadA2, aph(3'')-Ib, aph(3')-Ia, aph(6)-Id, blaEC, dfrA12, sul2, tet(B)				85235	85235	85235	32544	9765	6770	13	2	2	2	2	2	2
CC09.037	PDS000042407	SAMN10425124	GCA_010256535.1	SRR8189434	Human	2009	Col(pHAD28), Col440I, ColRNAI, IncFIA(HI1)-IncHI1A-IncHI1B(R27)-IncQ1	aac(3)-IId, aadA2, aph(3'')-Ib, aph(3')-Ia, aph(6)-Id, blaTEM, bleO, dfrA12, sul2, tet(B)				153053	153053	153053	32544	9765	6770	13	2	2	2	2	2	2
NO10.025	PDS000042407	SAMN27531287	GCA_010256535.1	SRR18725138	Human	2010	IncFIA(HI1)-IncHI1A-IncHI1B(R27)-IncQ1	aac(3)-IId, aadA2, aph(3'')-Ib, aph(3')-Ia, aph(6)-Id, blaTEM, bleO, dfrA12, sul2, tet(B)				307678	307678	307678	32544	9765	6770	13	2	2	2	2	2	2
D150	PDS000042202	SAMN10425134	GCA_010256635.1	SRR8189385	Duck	2012	Col156, IncC	aac(3)-IId, aadA2, aph(3'')-Ib, aph(3')-Ia, aph(6)-Id, blaDHA-1, blaTEM-1, floR, sul1, sul2, tet(A)				153138	153111	152604	152604	152604	13	13	2	2	2	2	2	2
D151	PDS000042202	SAMN10425135	GCA_010256375.1	SRR8189386	Duck	2012	Col156, IncC	aac(3)-IId, aadA2, aph(3'')-Ib, aph(3')-Ia, aph(6)-Id, blaDHA-1, blaTEM-1, floR, sul1, sul2, tet(A)	Yes	A2		153138	153111	152604	152604	152604	13	13	2	2	2	2	2	2
D154	PDS000042202	SAMN10425136	GCA_010256655.1	SRR8189387	Duck	2012	Col156, IncC	aac(3)-IId, aadA2, aph(3'')-Ib, aph(3')-Ia, aph(6)-Id, blaDHA-1, blaTEM-1, floR, sul1, sul2, tet(A)	Yes	A2		153138	153111	152604	152604	152604	13	13	2	2	2	2	2	2
R16.0248	PDS000042202	SAMN10425284	GCA_010256155.1	SRR8189395	Pig	2014	Col156, Col440I, IncC, IncFII(p96A), IncHI1A-IncHI1B(R27), IncI1-I(Alpha), IncN	aac(3)-IId, aadA1, aadA2, aadA22, aph(3'')-Ib, aph(3')-Ia, aph(6)-Id, blaCTX-M-65, blaTEM-1, bleO, dfrA12, floR, lnu(F), qnrS1, sul1, sul2, sul3, tet(A)	Yes	A1		153116	153116	152604	152604	152604	13	13	2	2	2	2	2	2
R14.1331	PDS000042202	SAMN10425108	GCA_010258835.1	SRR8189529	Human	2014	IncC, IncHI2-IncHI2A, IncI1-I(Alpha)	aac(3)-IId, aac(3)-IVa, aadA2, aph(3'')-Ib, aph(3')-Ia, aph(4)-Ia, aph(6)-Id, blaDHA-1, blaTEM-1, bleO=PARTIAL, dfrA12, floR, lnu(F), sul1, sul2, tet(A)				152760	152760	152760	152604	152604	13	13	2	2	2	2	2	2
R16.0567	PDS000042202	SAMN10425298	GCA_010258855.1	SRR8189470	Duck	2014	Col(pHAD28), Col156, IncC, IncHI2-IncHI2A	aac(3)-IId, aac(3)-IVa, aadA2, aph(3'')-Ib, aph(3')-Ia, aph(4)-Ia, aph(6)-Id, blaDHA-1, blaTEM-1, bleO=PARTIAL, dfrA12, floR, lnu(F), sul1, sul2, tet(A)	Yes	A2		152899	152899	152899	152604	152604	13	13	2	2	2	2	2	2
R16.0264	PDS000042202	SAMN10425287	GCA_010256315.1	SRR8189400	Human	2014	IncC, IncFII(p96A), IncFIA(HI1)-IncHI1A-IncHI1B(R27), IncN	aac(3)-IId, aadA1, aadA2, aadA22, aph(3'')-Ib, aph(3')-Ia, aph(6)-Id, blaCTX-M-65, blaDHA-1, blaTEM-1, bleO, dfrA12, floR, lnu(F), qnrS1, sul1, sul2, sul3, tet(A)				153102	153102	152604	152604	152604	13	13	2	2	2	2	2	2
R14.0938 (SD14.124)	PDS000042202	SAMN10425107		SRR8189438	Human	2014	IncC, IncFIA(HI1)-IncHI1A-IncHI1B(R27)	aac(3)-IId, aadA1, aadA2, aadA22, aph(3'')-Ib, aph(3')-Ia, aph(6)-Id, blaDHA-1, blaTEM-1, bleO, dfrA12, floR, lnu(F), qnrS1, sul1, sul2, sul3, tet(A)	Yes	A2		152953	152604	152604	152604	152604	13	13	2	2	2	2	2	2
SQ14.047	PDS000042202	SAMN27531316		SRR18725106	Human	2014	Col156, ColpVC, IncC, IncFII(p96A), IncHI1A-IncHI1B(R27)	aac(3)-IId, aadA1, aadA2, aadA22, aph(3'')-Ib, aph(3')-Ia, aph(6)-Id, blaDHA-1, blaTEM-1, bleO, dfrA12, floR, lnu(F), qnrS1, sul1, sul2, sul3, tet(A)				307710	152604	152604	152604	152604	13	13	2	2	2	2	2	2
R14.1448 (CH14.043)	PDS000042202	SAMN10425109	GCA_010256855.1	SRR8189392	Human	2014	Col156, Col440I, IncC	aac(3)-IId, aadA2, aph(3'')-Ib, aph(3')-Ia, aph(6)-Id, blaDHA-1, blaTEM-1, floR, sul1, sul2, tet(A)				153111	153111	152604	152604	152604	13	13	2	2	2	2	2	2
R16.0584	PDS000042202	SAMN10425299		SRR8189469	Human	2014	Col156, ColpVC, IncC	aac(3)-IId, aadA2, aph(3'')-Ib, aph(3')-Ia, aph(6)-Id, blaDHA-1, blaTEM-1, floR, sul1, sul2, tet(A)				152896	152604	152604	152604	152604	13	13	2	2	2	2	2	2
R14.0911 (CD14.121)	PDS000042202	SAMN10425106		SRR8189439	Human	2014	Col156, Col440I, ColpVC, IncC, IncFII, IncI1-I(Alpha)	aac(3)-IId, aadA1, aadA2, aph(3'')-Ib, aph(3')-Ia, aph(6)-Id, blaDHA-1, blaTEM-1, floR, sul1, sul2, sul3, tet(A)				253080	152604	152604	152604	152604	13	13	2	2	2	2	2	2
R15.0244	PDS000042202	SAMN10425201	GCA_010260035.1	SRR8189591	Human	2015	IncC	aac(3)-IId, aadA2, aph(3'')-Ib, aph(3')-Ia, aph(6)-Id, blaTEM-1, floR, sul1, sul2, tet(A)				152696	152696	152604	152604	152604	13	13	2	2	2	2	2	2
R15.0379	PDS000042202	SAMN10425222	GCA_010256395.1	SRR8189376	Human	2015	IncC	aac(3)-IId, aadA2, aph(3'')-Ib, aph(3')-Ia, aph(6)-Id, blaDHA-1, blaTEM-1, floR, sul1, sul2, tet(A)				153135	153135	152604	152604	152604	13	13	2	2	2	2	2	2
R15.0579	PDS000042202	SAMN10425250	GCA_010259295.1	SRR8189540	Human	2015	Col156, IncC	aac(3)-IId, aadA2, aph(3'')-Ib, aph(3')-Ia, aph(6)-Id, blaDHA-1, blaTEM-1, floR, sul1, sul2, tet(A)				152766	152766	152604	152604	152604	13	13	2	2	2	2	2	2
R15.0641	PDS000042202	SAMN10425264	GCA_010261115.1	SRR8189617	Human	2015	Col440I, ColpVC, IncC	aac(3)-IId, aadA2, aph(3'')-Ib, aph(3')-Ia, aph(6)-Id, blaDHA-1, blaTEM-1, floR, sul1, sul2, tet(A)				152604	152604	152604	152604	152604	13	13	2	2	2	2	2	2
R15.0648	PDS000042202	SAMN10425265	GCA_010260275.1	SRR8189620	Human	2015	Col440I, ColpVC, IncC	aac(3)-IId, aadA2, aph(3'')-Ib, aph(3')-Ia, aph(6)-Id, blaDHA-1, blaTEM-1, floR, sul1, sul2, tet(A)				152604	152604	152604	152604	152604	13	13	2	2	2	2	2	2
R15.1006	PDS000042202	SAMN10425270	GCA_010259415.1	SRR8189623	Human	2015	ColRNAI, IncC	aac(3)-IId, aadA2, aph(3'')-Ib, aph(3')-Ia, aph(6)-Id, blaDHA-1, blaTEM-1, floR, sul1, sul2, tet(A)				152606	152606	152606	152606	152604	13	13	2	2	2	2	2	2
R15.1456	PDS000042202	SAMN10425276	GCA_010255875.1	SRR8189358	Human	2015	Col156, ColRNAI, IncC	aac(3)-IId, aadA2, aph(3'')-Ib, aph(3')-Ia, aph(6)-Id, blaDHA-1, blaTEM-1, floR, sul1, sul2, tet(A)				153250	153250	152606	152606	152604	13	13	2	2	2	2	2	2
R15.0401	PDS000042202	SAMN10425223		SRR8189414	Human	2015	Col(pHAD28), Col156, Col440I, ColpVC, IncC, IncFII(p96A)	aac(3)-IId, aadA2, aph(3'')-Ib, aph(3')-Ia, aph(6)-Id, blaDHA-1, blaTEM-1, dfrA14, floR, sul1, sul2, tet(A)				153118	153118	152604	152604	152604	13	13	2	2	2	2	2	2
R15.0246	PDS000042202	SAMN10425202	GCA_010259065.1	SRR8189592	Human	2015	IncC	aac(3)-IId, aph(3'')-Ib, aph(6)-Id, blaTEM-1, floR, sul2, tet(A)				152696	152696	152604	152604	152604	13	13	2	2	2	2	2	2
R15.0455	PDS000042202	SAMN10425231		SRR8189422	Human	2015	Col(pHAD28), ColpVC, IncC	aac(3)-IId, aph(3'')-Ib, aph(6)-Id, blaTEM-1, floR, sul2, tet(A)	Yes	O		153043	153043	152604	152604	152604	13	13	2	2	2	2	2	2
R16.0193	PDS000042202	SAMN10425283	GCA_010256735.1	SRR8189396	Human	2016	Col156, ColRNAI, IncC, IncFIA(HI1)-IncHI1A-IncHI1B(R27)	aac(3)-IId, aadA1, aadA2, aadA22, aph(3'')-Ib, aph(3')-Ia, aph(6)-Id, blaDHA-1, blaTEM-1, bleO, dfrA12, floR, lnu(F), qnrS1, sul1, sul2, sul3, tet(A)				153117	153117	153117	152604	152604	13	13	2	2	2	2	2	2
R17.3153	PDS000042202	SAMN21365141		SRR15827394	Human	2016	Col156, Col440I, ColpVC, IncC, IncFIA(HI1)-IncHI1A-IncHI1B(R27)	aac(3)-IId, aadA2, aadA22, aph(3'')-Ib, aph(3')-Ia, aph(6)-Id, blaDHA-1, blaTEM-1, bleO=PARTIAL, dfrA12, floR, lnu(F), qnrS1, sul1, sul2, tet(A)				253065	253065	253065	152604	152604	13	13	2	2	2	2	2	2
R16.0829	PDS000042202	SAMN32406244		SRR22891352	Human	2016	IncC, IncI1-I(Alpha)	aac(3)-IId, aadA1, aadA2, aph(3'')-Ib=PARTIAL, aph(3')-Ia, aph(6)-Id, blaCMY-2, blaDHA-1, blaTEM-1, dfrA14, floR, sul1, sul2, sul3, tet(A)				342403	342403	342403	342403	152604	13	13	2	2	2	2	2	2
R16.0827	PDS000042202	SAMN27531294		SRR18725130	Human	2016	IncC, IncI1-I(Alpha)	aac(3)-IId, aadA1, aadA2, aph(3'')-Ib, aph(3')-Ia, aph(6)-Id, blaCMY-2, blaDHA-1, blaTEM-1, dfrA14, sul1, sul2, sul3, tet(A)				342403	342403	342403	342403	152604	13	13	2	2	2	2	2	2
R16.1923	PDS000042202	SAMN21365138		SRR15827398	Human	2016	Col156, IncC, IncI1-I(Alpha)	aac(3)-IId, aadA2, aph(3'')-Ib, aph(3')-Ia, aph(6)-Id, blaCMY-2, blaDHA-1, blaTEM-1, dfrA17, floR, mph(A), qnrB4, sul1, sul2, tet(A)	Yes	A4		253091	253091	253086	152604	152604	13	13	2	2	2	2	2	2
R16.2845	PDS000042202	SAMN49709572	GCA_051235745.1		Human	2016	IncC, IncI1-I(Alpha)	aac(3)-IId, aph(3'')-Ib, aph(6)-Id, blaDHA-1, blaCMY-2, blaTEM-1, dfrA17, floR, mph(A), qnrB, sul1, sul2, tet(A)	Yes	B1		653559	653559	253086	152604	152604	13	13	2	2	2	2	2	2
R17.4436	PDS000042202	SAMN21365143		SRR15827392	Human	2017	IncC, IncFIA(HI1)-IncHI1A-IncHI1B(R27)	aac(3)-IId, aadA1, aadA2, aadA22, aph(3'')-Ib, aph(3')-Ia, aph(6)-Id, blaDHA-1, blaTEM-1, bleO, dfrA12, floR, lnu(F), qnrS1, sul1, sul2, sul3, tet(A)				253078	253078	253078	152604	152604	13	13	2	2	2	2	2	2
R17.1451	PDS000042202	SAMN16450741	GCA_015074905.1	SRR12831475	Human	2017	Col156, Col440I, IncC, IncI1-I(Alpha), IncN4	aac(3)-IId, aadA2, aph(3'')-Ib=PARTIAL, aph(3')-Ia, aph(6)-Id, blaCMY-2, blaDHA-1, blaTEM-1, dfrA14, erm(B), floR, sul1, sul2, tet(A), tet(M)	Yes	A3		246363	246363	246363	152604	152604	13	13	2	2	2	2	2	2
R17.1362	PDS000042202	SAMN21365140		SRR15827396	Human	2017	Col440I, ColpVC, IncC	aac(3)-IId, aadA2, aph(3'')-Ib=PARTIAL, aph(3')-Ia, aph(6)-Id, blaDHA-1, blaTEM-1, dfrA14, floR, sul1, sul2, tet(A)				253083	246363	246363	152604	152604	13	13	2	2	2	2	2	2
R17.3494	PDS000042202	SAMN43819148	GCA_043707435.1	SRR30718279	Human	2017	Col156, IncC	aac(3)-IId, aph(3'')-Ib, aph(6)-Id, blaDHA-1, blaTEM-1, dfrA17, floR, mph(A), qnrB4, sul1, sul2, tet(A)	Yes	B1		466981	466981	253225	152604	152604	13	13	2	2	2	2	2	2
R17.0121	PDS000042202	SAMN49709573	GCA_051235785.1		Human	2017	IncC, IncI1-I(Alpha), Col156	aac(3)-IId, aph(3'')-Ib, aph(6)-Id, blaDHA-1, blaTEM-1, dfrA17, floR, mph(A), qnrB, sul1, sul2, tet(A)	Yes	B1		653560	253091	253086	152604	152604	13	13	2	2	2	2	2	2
R18.0189	PDS000042202	SAMN21365149		SRR15827386	Human	2018	IncC	aac(3)-IId, aadA2, aph(3'')-Ib, aph(3')-Ia, aph(6)-Id, blaDHA-1, blaTEM-1, floR, sul1, sul2, tet(A)				253087	253087	253087	152604	152604	13	13	2	2	2	2	2	2
R18.0910	PDS000042202	SAMN21365155		SRR15827379	Human	2018	IncC	aac(3)-IId, aadA2, aph(3'')-Ib, aph(3')-Ia, aph(6)-Id, blaDHA-1, blaTEM-1, floR, sul1, sul2, tet(A)				253088	253088	253088	152604	152604	13	13	2	2	2	2	2	2
R18.2184	PDS000042202	SAMN21365157		SRR15827377	Human	2018	IncC	aac(3)-IId, aadA2, aph(3'')-Ib, aph(3')-Ia, aph(6)-Id, blaDHA-1, blaTEM-1, floR, sul1, sul2, tet(A)				253087	253087	253087	152604	152604	13	13	2	2	2	2	2	2
R18.0467	PDS000042202	SAMN21365153		SRR15827381	Human	2018	Col440I, IncC	aac(3)-IId, aadA2, aph(3'')-Ib=PARTIAL, aph(3')-Ia, aph(6)-Id, blaDHA-1, blaTEM-1, dfrA14, floR, sul1, sul2, tet(A)				253071	246363	246363	152604	152604	13	13	2	2	2	2	2	2
R18.0536	PDS000042202	SAMN21365154		SRR15827380	Human	2018	Col440I, IncC, IncI1-I(Alpha)	aac(3)-IId, aadA2, aph(3'')-Ib=PARTIAL, aph(3')-Ia, aph(6)-Id, blaDHA-1, blaTEM-1, dfrA14, floR, sul1, sul2, tet(A)				282840	253081	253081	152604	152604	13	13	2	2	2	2	2	2
R18.0292	PDS000042202	SAMN21365150	GCA_024266225.1	SRR15827385	Human	2018	IncC, IncI1-I(Alpha)	aac(3)-IId, aadA2, aph(3'')-Ib, aph(3')-Ia, aph(6)-Id, blaDHA-1, blaTEM-1, erm(42), floR, mph(A), qnrB4, sul1, sul2, tet(A)	Yes	A5		253086	253086	253086	152604	152604	13	13	2	2	2	2	2	2
R18.2195	PDS000042202	SAMN21365158		SRR15827376	Human	2018	IncC, IncI1-I(Alpha)	aac(3)-IId, aadA2, aph(3'')-Ib, aph(3')-Ia, aph(6)-Id, blaDHA-1, blaTEM-1, erm(42), floR, mph(A), qnrB4, sul1, sul2, tet(A)				253086	253086	253086	152604	152604	13	13	2	2	2	2	2	2
R18.1932	PDS000042202	SAMN21365156	GCA_024266565.1	SRR15827378	Human	2018	IncC, IncI1-I(Alpha)	aac(3)-IId, aph(3'')-Ib, aph(6)-Id, blaDHA-1, blaTEM-1, dfrA17, floR, mph(A), qnrB4, sul1, sul2, tet(A)	Yes	B1		253225	253225	253225	152604	152604	13	13	2	2	2	2	2	2
R19.1295	PDS000042202	SAMN43819149	SAMN43819149	SRR30718278	Chicken meat	2019	IncC	aac(3)-IId, aph(3'')-Ib, aph(6)-Id, blaDHA-1, blaTEM-1, dfrA17, floR, mph(A), qnrB4, sul1, sul2, tet(A)	Yes	B1		466980	466980	253086	152604	152604	13	13	2	2	2	2	2	2
R21.1488	PDS000042202	SAMN27531305		SRR18725118	Human	2021	IncC	aac(3)-IId, aph(3'')-Ib, aph(6)-Id, blaDHA-1, blaTEM-1, dfrA17, floR, mph(A), qnrB4, sul1, sul2, tet(A)	Yes	B1		307696	307696	307696	152604	152604	13	13	2	2	2	2	2	2
R22.1282	PDS000042202	SAMN43819150	GCA_043782735.1	SRR30718277	Human	2022	IncC	aac(3)-IId, aph(3'')-Ib, aph(6)-Id, blaDHA-1, blaTEM-1, dfrA17, floR, mph(A), qnrB4, sul1, sul2, tet(A)	Yes	B1		466982	466982	466982	152604	152604	13	13	2	2	2	2	2	2
R22.1933	PDS000042202	SAMN43819151	GCA_043719885.1	SRR30718276	Human	2022	IncC	aac(3)-IId, aph(3'')-Ib, aph(6)-Id, blaDHA-1, blaTEM-1, dfrA17, floR, mph(A), qnrB4, sul1, sul2, tet(A)	Yes	B1		466976	466976	307696	152604	152604	13	13	2	2	2	2	2	2
R23.0439	PDS000042202	SAMN43835579	GCA_043668995.1	SRR30733099	Human	2023	IncC, IncFIB(pHCM2), IncI1-I(Alpha)	aac(3)-IId, aph(3'')-Ib, aph(6)-Id, blaDHA-1, blaTEM-1, dfrA17, dfrA51, floR, mph(A), qnrB4, sul1, sul2, tet(A)	Yes	B1_v		467204	466977	253086	152604	152604	13	13	2	2	2	2	2	2
R23.0441	PDS000042202	SAMN43835580	GCA_043669015.1	SRR30733098	Human	2023	IncC, IncFIB(pHCM2)	aac(3)-IId, aph(3'')-Ib, aph(6)-Id, blaDHA-1, blaTEM-1, dfrA17, dfrA51, floR, mph(A), qnrB4, sul1, sul2, tet(A)	Yes	B1_v		467203	466977	253086	152604	152604	13	13	2	2	2	2	2	2
R23.0682	PDS000042202	SAMN43819152	GCA_043707415.1	SRR30718275	Human	2023	IncC, IncFIB(pHCM2)	aac(3)-IId, aph(3'')-Ib, aph(6)-Id, blaDHA-1, blaTEM-1, dfrA17, dfrA51, floR, mph(A), qnrB4, sul1, sul2, tet(A)	Yes	B1_v		466977	466977	253086	152604	152604	13	13	2	2	2	2	2	2
R23.1695	PDS000042202	SAMN43819153	GCA_043711955.1	SRR30718274	Human	2023	IncC, IncFIB(pHCM2)	aac(3)-IId, aph(3'')-Ib, aph(6)-Id, blaDHA-1, blaTEM-1, dfrA17, dfrA51, floR, mph(A), qnrB4, sul1, sul2, tet(A)	Yes	B1_v		466983	466977	253086	152604	152604	13	13	2	2	2	2	2	2
R23.2184	PDS000042202	SAMN43819154	GCA_043707925.1	SRR30718273	Human	2023	IncC, IncFIB(pHCM2)	aac(3)-IId, aph(3'')-Ib, aph(6)-Id, blaDHA-1, blaTEM-1, dfrA17, dfrA51, floR, mph(A), qnrB4, sul1, sul2, tet(A)	Yes	B1_v		466979	466977	253086	152604	152604	13	13	2	2	2	2	2	2
R24.0342	PDS000042202	SAMN43819155	GCA_043979175.1	SRR30718272	Human	2024	IncC, IncFIB(pHCM2), IncFII(p96A)	aac(3)-IId, aph(3'')-Ib, aph(6)-Id, blaDHA-1, blaTEM-1, dfrA17, dfrA51, floR, mph(A), qnrB4, sul1, sul2, tet(A)	Yes	B1_v		466978	466978	253086	152604	152604	13	13	2	2	2	2	2	2

## Sheet: Table S4
Table S4. Distribution of plasmid replicons among Salmonella enterica serovar Typhimurium subclones HC50_13 and HC50_6770.
	HC50_13 (N = 51)		HC50_6770 (N = 9)
Plasmid replicon	No. isolates	Proportion, %	No. isolates	Proportion, %
IncC	51	100	0	0
Col156	18	35.3	0	0
IncI1-I(Alpha)	14	27.5	1	11.1
Col440I	11	21.6	7	77.8
ColpVC	9	17.6	0	0
IncHI1A	7	13.7	9	100
IncHI1B(R27)	7	13.7	9	100
IncFIB(pHCM2)	6	11.8	0	0
IncFIA(HI1)	5	9.8	9	100
IncFII(p96A)	5	9.8	0	0
Col(pHAD28)	3	5.9	2	22.2
ColRNAI	3	5.9	8	88.9
IncHI2	2	3.9	0	0
IncHI2A	2	3.9	0	0
IncN	2	3.9	0	0
IncFII	1	2	0	0
IncN4	1	2	0	0
IncB/O/K/Z	0	0	1	11.1
IncQ1	0	0	9	100

## Sheet: Table S5
Table S5. Distribution of antimicrobial resistance (AMR) genes among Salmonella enterica serovar Typhimurium subclones HC50_13 and HC50_6770.
	HC50_13 (N = 51)		HC50_6770 (N = 9)
AMR Gene	No. isolates	Proportion, %	No. isolates	Proportion, %
aac(3)-IId	51	100	8	88.9
aph(6)-Id	51	100	9	100
blaTEM-1	51	100	8	88.9
sul2	51	100	9	100
tet(A)	51	100	0	0
floR	50	98	0	0
sul1	49	96.1	0	0
blaDHA-1	47	92.2	0	0
aph(3'')-Ib	46	90.2	9	100
aadA2	35	68.6	9	100
aph(3')-Ia	35	68.6	9	100
mph(A)	17	33.3	0	0
dfrA17	15	29.4	0	0
qnrB4	15	29.4	0	0
aadA1	9	17.6	0	0
dfrA12	9	17.6	9	100
lnu(F)	9	17.6	0	0
sul3	9	17.6	0	0
aadA22	7	13.7	0	0
dfrA14	7	13.7	0	0
qnrS1	7	13.7	0	0
bleO	6	11.8	8	88.9
dfrA51	6	11.8	0	0
aph(3'')-Ib=PARTIAL	5	9.8	0	0
blaCMY-2	5	9.8	0	0
bleO=PARTIAL	3	5.9	0	0
aac(3)-IVa	2	3.9	0	0
aph(4)-Ia	2	3.9	0	0
blaCTX-M-65	2	3.9	0	0
erm(42)	2	3.9	0	0
qnrB	2	3.9	0	0
erm(B)	1	2	1	11.1
tet(M)	1	2	0	0
blaCTX-M-14	0	0	1	11.1
blaEC	0	0	1	11.1
tet(B)	0	0	9	100

## Sheet: Table S6
Table S6. Plasmids and chromosomes carrying IS26-flanked ARG segments
Description	Species	Max Score	Total Score	Query Cover	E value	Per. ident	Acc. Len (bp)	5-ARG seqment	4-ARG segment	Accession	Plasmid replicon	ARG
Escherichia coli strain 21-AB01800 plasmid pEC21-AB01800, complete sequence	Escherichia coli	35218	43876	1	0	99.98	63468	Yes	Yes	PP129611.1	IncFII	blaDHA-1, dfrA17, mph(A), qnrB4, sul1
Escherichia coli strain EC1 plasmid pEC1-2, complete sequence	Escherichia coli	30505	48147	1	0	99.96	77194	Yes	Yes	CP058576.1	IncFII	blaDHA=PARTIAL, dfrA17, fosA4, mph(A), qnrB4, sul1
Shigella sonnei strain 6207 plasmid pM2901, complete sequence	Shigella sonnei	33805	39555	1	0	99.99	79814	Yes	Yes	CP061363.1	IncFII	blaDHA-1, dfrA17, mph(A), qnrB4, sul1
Salmonella enterica subsp. enterica serovar Worthington strain 7102.58 plasmid p7102_58-6, complete sequence	Salmonella enterica	35133	44044	1	0	99.92	81615	Yes	Yes	CP039513.2	IncFII	blaDHA-1, dfrA17, mph(A), qnrB4, sul1
Shigella flexneri strain M2901 plasmid pM2901, complete sequence	Shigella flexneri	35224	43882	1	0	99.99	81694	Yes	Yes	CP058590.1	IncFII	blaDHA-1, dfrA17, mph(A), qnrB4, sul1
Citrobacter amalonaticus strain 133355-SW-C4-Cam plasmid p133355_SW_C4_Cam-1, complete sequence	Citrobacter amalonaticus	35133	43791	1	0	99.92	81724	Yes	Yes	CP041363.1	IncFII	blaDHA-1, dfrA17, mph(A), qnrB4, sul1
Escherichia coli strain A32319 plasmid p3_A32319, complete sequence	Escherichia coli	35216	43875	1	0	99.98	81728	Yes	Yes	CP181712.1	IncFII	blaDHA-1, dfrA17, mph(A), qnrB4, sul1
Escherichia coli strain U-5227 plasmid pUB_DHA-1, complete sequence	Escherichia coli	29132	43883	1	0	99.99	81754	Yes	Yes	MK048477.1	IncFII	blaDHA-1, dfrA17, mph(A), qnrB4, sul1
Shigella sonnei strain R21.0552 plasmid pR21.0552_81k, complete sequence	Shigella sonnei	35224	43882	1	0	99.99	81766	Yes	Yes	CP151315.1	IncFII	blaDHA-1, dfrA17, mph(A), qnrB4, sul1
Escherichia coli strain N1131 plasmid pN1131_2, complete sequence	Escherichia coli	35224	43882	1	0	99.99	81784	Yes	Yes	CP176486.1	IncFII	blaDHA-1, dfrA17, mph(A), qnrB4, sul1
Escherichia coli strain S1-IND-02-A plasmid p3-S1-IND-02-A, complete sequence	Escherichia coli	35218	43854	1	0	99.98	81794	Yes	Yes	CP145649.1	IncFII	blaDHA-1, dfrA17, mph(A), qnrB4, sul1
Escherichia coli plasmid pBEC1-S17-ESBL-09_2 DNA, complete genome, strain: BEC1-S17-ESBL-09	Escherichia coli	35224	43882	1	0	99.99	83140	Yes	Yes	AP022300.1	IncFII	blaDHA-1, dfrA17, mph(A), qnrB4, sul1
Escherichia coli strain E.coli4feg plasmid pIV_IncFII_DHA, complete sequence	Escherichia coli	33227	43862	1	0	99.98	83429	Yes	Yes	MN537908.1	IncFII	blaDHA-1, dfrA17, mph(A), qnrB4, sul1
Shigella flexneri strain R20.0210 plasmid pR20.0210_84k, complete sequence	Shigella flexneri	33861	39577	1	0	99.99	84373	Yes	Yes	CP151326.1	IncFII	blaDHA-1, dfrA17, mph(A), qnrB4, sul1
Klebsiella pneumoniae strain 2020C01-025 plasmid p2020C01-025-84k, complete sequence	Klebsiella pneumoniae	20790	43883	1	0	99.98	84382	Yes	Yes	CP129753.1	IncFII	blaDHA-1, dfrA17, mph(A), qnrB4, sul1
Enterobacter asburiae En30 plasmid pEN30S DNA, complete sequence	Enterobacter asburiae	35224	48199	1	0	99.99	85172	Yes	Yes	AP024499.1	IncFII	aac(3)-IIe, blaDHA-1, dfrA17, mph(A), qnrB4, sul1
Salmonella enterica subsp. enterica strain SENT0182 plasmid pS182-DHA-86k, complete sequence	Salmonella enterica	35224	48197	1	0	99.99	86025	Yes	Yes	CP065073.1	IncFII	blaDHA-1, dfrA17, mph(A), qnrB4, sul1
Escherichia coli strain CUVET16-465 plasmid pCUVET16-465.3, complete sequence	Escherichia coli	30517	48186	1	0	99.98	87837	Yes	Yes	CP150997.1	IncFII	aac(3)-IIe, blaDHA-1, dfrA17, mph(A), qnrB4, sul1
Klebsiella pneumoniae strain 53334 plasmid p53334-88.9, complete sequence	Klebsiella pneumoniae	22122	49348	1	0	99.99	88907	Yes	Yes	CP088986.1	IncFII	aadA5, blaDHA-1, dfrA17, mph(A), qnrB4, sul1
Escherichia coli strain 08A18CPO001 plasmid p08A18001_B_OXA, complete sequence	Escherichia coli	35224	48214	1	0	99.99	102693	Yes	Yes	PP320275.1	ColKP3-IncFII-IncX3	blaDHA-1, blaOXA-181, dfrA17, mph(A), qnrB4, sul1
Escherichia coli isolate 2024CK-01739 plasmid unnamed1, complete sequence	Escherichia coli	18107	48139	1	0	99.95	120406	Yes	Yes	CP180128.1	IncFII	blaDHA-1, blaKPC-2, blaTEM=PARTIAL, dfrA17, mph(A), qnrB4, sul1
Escherichia coli strain Z1323HEC0423 plasmid pZ1323HEC0423-2, complete sequence	Escherichia coli	35216	48197	1	0	99.98	128012	Yes	Yes	CP148335.1	IncFIB(AP001918)-IncFII	aph(3'')-Ib, aph(6)-Id, blaDHA-1, dfrA17, mph(A), qnrB4, sul1, sul2, tet(A)
Escherichia coli strain 540 plasmid pCREC540-2, complete sequence	Escherichia coli	30529	43873	1	0	99.99	131694	Yes	Yes	CP184921.1	IncFIA-IncFIB(AP001918)-IncFII	blaDHA-1, dfrA17, mph(A), qnrB4, sul1
Escherichia coli strain 609 plasmid pCREC609-2, complete sequence	Escherichia coli	30529	43873	1	0	99.99	131697	Yes	Yes	CP184930.1	IncFIA-IncFIB(AP001918)-IncFII	blaDHA-1, dfrA17, mph(A), qnrB4, sul1
Escherichia coli strain 53 plasmid p53_A, complete sequence	Escherichia coli	30529	61196	1	0	99.99	144585	Yes	Yes	CP048360.1	IncFIA-IncFIB(AP001918)-IncFII	aph(3'')-Ib, aph(6)-Id, blaCTX-M-27, blaDHA-1, dfrA17, mph(A), qnrB4, sul1, sul2, tet(A)
Escherichia coli strain S1-CAM-02-A plasmid p1-S1-CAM-02-A, complete sequence	Escherichia coli	30529	56621	1	0	99.99	145203	Yes	Yes	CP145704.1	IncFIA-IncFIB(AP001918)-IncFII	aph(3'')-Ib, aph(6)-Id, blaCTX-M-27, blaDHA-1, dfrA17, mph(A), qnrB4, sul1, sul2, tet(A)
Escherichia coli strain 19-AB01500 plasmid pEC19-AB01500, complete sequence	Escherichia coli	20847	60492	0.99	0	99.98	149081	Yes	Yes	OR347004.1	IncFIA-IncFIB(AP001918)-IncFII(pRSB107)	aph(3'')-Ib, aph(6)-Id, blaCTX-M-27, blaDHA-1, blaTEM-1, dfrA14, dfrA17, erm(B), mph(A), qnrB4, sul1, sul2, tet(B)
Escherichia coli isolate 368_BP0078 genome assembly, plasmid: p1	Escherichia coli	30518	65380	1	0	99.98	149835	Yes	Yes	OZ121085.1	IncFIA-IncFIB(AP001918)-IncFII	aph(3'')-Ib, aph(6)-Id, blaCTX-M-27, blaDHA-1, dfrA17, erm(B), mph(A), qnrB4, sul1, sul2, tet(A)
Escherichia coli isolate 327_BP0021 genome assembly, plasmid: p1	Escherichia coli	30524	61207	1	0	99.98	150477	Yes	Yes	OZ121078.1	IncFIA-IncFIB(AP001918)-IncFII	aph(3'')-Ib, aph(6)-Id, blaCTX-M-27, blaDHA-1, dfrA17, erm(B), mph(A), qnrB4, sul1, sul2, tet(A)
Escherichia coli strain 142 plasmid p142_A-OXA181, complete sequence	Escherichia coli	35229	57449	1	0	99.99	155486	Yes	Yes	CP048338.1	ColKP3-IncFIA-IncFIB(AP001918)-IncFII(pRSB107)	blaDHA-1, blaOXA-181, catA1, dfrA17, mph(A), qnrB4, qnrS1, sul1, tet(B)
Escherichia coli strain FR23 plasmid pDHA_33, complete sequence	Escherichia coli	35218	48996	1	0	99.98	160347	Yes	Yes	PP795980.1	Col156-IncFIA-IncFIB(AP001918)-IncFII(pRSB107)	blaDHA-33, catA1, dfrA17, mph(A), qnrB4, sul1, tet(B)
Escherichia coli strain 2024CK-00184 plasmid unnamed1, complete sequence	Escherichia coli	30529	75356	1	0	99.99	194719	Yes	Yes	CP149837.1	Col156-ColKP3-IncFIA-IncFIB(AP001918)-IncFII	blaDHA-1, blaOXA-181, dfrA17, erm(B), mph(A), qnrB4, qnrS1, sul1, tet(A)
Escherichia coli strain 11A18CPO058 plasmid p11A18058_A_NDM, complete sequence	Escherichia coli	30524	103400	1	0	99.98	243777	Yes	Yes	PV023090.1	IncFIA-IncFIB(AP001918)-IncFII	aadA2, aadA5, aph(3'')-Ib, aph(6)-Id, blaCTX-M-27, blaDHA-1, blaNDM-5, ble, dfrA12, dfrA17, erm(B), mph(A), qnrB4, sul1, sul2, tet(A)
Klebsiella pneumoniae strain E128606 plasmid pE128606.1, complete sequence	Klebsiella pneumoniae	29021	70656	1	0	99.99	355465	Yes	Yes	CP136386.1	IncHI2-IncHI2A	aac(3)-IIg, aac(6')-IIc, aac(6')-Ib-cr5, aadA5, arr, blaDHA-1, blaNDM-1, blaOXA-1, ble, catB3, dfrA17, ere(A)=PARTIAL, mph(A), qnrB4, sul1
Enterobacter hormaechei strain E90850 plasmid pE90850.1, complete sequence	Enterobacter hormaechei	20033	70662	1	0	98.88	356689	Yes	Yes	CP136546.1	IncHI2-IncHI2A	aac(3)-IIg, aac(6')-IIc, aac(6')-Ib-cr5, aadA5, arr, blaDHA-1, blaNDM-1, blaOXA-1, ble, catB3, dfrA17, ere(A)=PARTIAL, mph(A), qnrB4, sul1
Enterobacter hormaechei strain EB3_SW1_43.22_ST134 plasmid pEB3_IMP1, complete sequence	Enterobacter hormaechei	18835	52896	0.96	0	99.97	360600	Yes	Yes	CP141538.1	IncHI1A(NDM-CIT)-IncHI1B(pNDM-CIT)	aac(3)-IIe, aac(6')-Ib4, blaDHA-1, blaIMP-1, dfrA17, mph(A), qnrB4, sul1
Enterobacter hormaechei strain E378246 plasmid p.E378246.1, complete sequence	Enterobacter hormaechei	29021	66552	1	0	99.99	368849	Yes	Yes	CP136541.1	IncHI2-IncHI2A	aac(3)-IIg, aac(6')-IIc, aac(6')-Ib-cr5, aadA5, arr, blaDHA-1, blaNDM-1, blaOXA-1, ble, catB3, dfrA17, ere(A)=PARTIAL, mph(A), qnrB4, sul1
Shigella sonnei strain FC1428 chromosome, complete genome	Shigella sonnei	35211	43858	1	0	99.98	4908612	Yes	Yes	CP041322.1	Chromosome (Col156-IncFII)	blaDHA-1, dfrA1, dfrA17, mph(A), qnrB4, sat2, sul1
Escherichia coli strain A29846 chromosome	Escherichia coli	32841	51067	1	0	99.64	5033202	Yes	Yes	CP183734.1	Chromosome (IncQ1)	aph(3'')-Ib, aph(6)-Id, blaDHA-1, dfrA17, dfrA7, mph(A), qnrB4, sul1, sul2, tet(A)
Klebsiella pneumoniae isolate CNR3 genome assembly, plasmid: CNR3	Klebsiella pneumoniae	29021	33572	0.95	0	99.99	49311	No	Yes	LT994834.1	IncR	aac(6')-Ib-cr5, blaDHA-1, mph(A), qnrB4, sul1
Klebsiella pneumoniae strain KPN132 plasmid pKPN132_2, complete sequence	Klebsiella pneumoniae	18133	44881	0.91	0	99.99	52895	No	Yes	CP097397.1	IncR	aph(3'')-Ib, aph(6)-Id, blaDHA-1, mph(A), qnrB4, sul1
Klebsiella pneumoniae isolate CNR132 genome assembly, plasmid: CNR132	Klebsiella pneumoniae	29021	35564	0.95	0	99.99	53733	No	Yes	LT994837.1	IncR	aac(6')-Ib-cr5, arr-3, blaDHA-1, blaOXA-1, catB3, mph(A), qnrB4, sul1
Klebsiella pneumoniae strain 19KM28 plasmid pMBR_DHA-1_1C_19KM28, complete sequence	Klebsiella pneumoniae	29021	35564	0.95	0	99.99	54251	No	Yes	CP039946.1	IncR	aac(6')-Ib-cr5, arr-3, blaDHA-1, blaOXA-1, catB3, mph(A), qnrB4, sul1
Klebsiella pneumoniae strain 18KM2517 plasmid pMBR_DHA-1_1CV2_18KM2517, complete sequence	Klebsiella pneumoniae	29015	35548	0.95	0	99.99	54444	No	Yes	CP039940.1	IncR	aac(6')-Ib-cr5, arr-3, blaDHA-1, blaOXA-1, catB3, mph(A), qnrB4, sul1
Klebsiella pneumoniae strain EAN40 plasmid pMBR_DHA-1_1C_EAN40, complete sequence	Klebsiella pneumoniae	29015	35548	0.95	0	99.99	54467	No	Yes	CP039961.1	IncR	aac(6')-Ib-cr5, arr-3, blaDHA-1, blaOXA-1, catB3, mph(A), qnrB4, sul1
Klebsiella pneumoniae strain EAN23 plasmid pMBR_DHA-1_1C_EAN23, complete sequence	Klebsiella pneumoniae	29015	35548	0.95	0	99.99	54469	No	Yes	CP039958.1	IncR	aac(6')-Ib-cr5, arr-3, blaDHA-1, blaOXA-1, catB3, mph(A), qnrB4, sul1
Klebsiella pneumoniae strain 19KM1109 plasmid pMBR_DHA-1_1C, complete sequence	Klebsiella pneumoniae	29015	35548	0.95	0	99.99	54471	No	Yes	CP049955.1	IncR	aac(6')-Ib-cr5, arr-3, blaDHA-1, blaOXA-1, catB3, mph(A), qnrB4, sul1
Citrobacter braakii strain THB2 plasmid pTHD, complete sequence	Citrobacter braakii	19464	35565	0.95	0	100	54472	No	Yes	CP126333.1	IncR	aac(6')-Ib-cr5, arr-3, blaDHA, blaOXA-1, catB3, mph(A), qnrB4, sul1
Klebsiella pneumoniae strain 18KM1950 plasmid pMBR_DHA-1_1C_18KM1950, complete sequence	Klebsiella pneumoniae	29015	35548	0.95	0	99.99	54473	No	Yes	CP039937.1	IncR	aac(6')-Ib-cr5, arr-3, blaDHA-1, blaOXA-1, catB3, mph(A), qnrB4, sul1
Klebsiella pneumoniae strain 18KM2813 plasmid pMBR_DHA-1_1C_18KM2813, complete sequence	Klebsiella pneumoniae	29015	35548	0.95	0	99.99	54473	No	Yes	CP039943.1	IncR	aac(6')-Ib-cr5, arr-3, blaDHA-1, blaOXA-1, catB3, mph(A), qnrB4, sul1
Klebsiella pneumoniae strain A28441 plasmid p1_A28441, complete sequence	Klebsiella pneumoniae	29015	35548	0.95	0	99.99	54496	No	Yes	CP182090.1	IncR	aac(6')-Ib-cr5, arr-3, blaDHA-1, blaOXA-1, catB3, mph(A), qnrB4, sul1
Klebsiella pneumoniae strain 11KM256 plasmid pMBR_DHA-1_1CO, complete sequence	Klebsiella pneumoniae	29010	39844	0.95	0	99.98	55778	No	Yes	CP049718.1	IncR	aac(6')-Ib-cr5, aph(3')-Ia, arr-3, blaDHA-1, blaOXA-1, catB3, mph(A), qnrB4, sul1
Klebsiella pneumoniae strain Kpn1695 plasmid pKpn1695_DHA-1, complete sequence	Klebsiella pneumoniae	29015	39861	0.95	0	99.99	56132	No	Yes	CP103303.1	IncR	aac(6')-Ib-cr5, aph(3')-Ia, arr-3, blaDHA-1, blaOXA=PARTIAL, catB3, mph(A), qnrB4, sul1
Citrobacter freundii strain isolateG plasmid pIsolateG_C, complete sequence	Citrobacter freundii	19442	44169	0.95	0	99.98	56135	No	Yes	CP135472.1	IncR	aac(6')-Ib-cr5, arr-3, blaDHA-1, blaOXA-1, catB3, mph(A), qnrB4, sul1
Klebsiella pneumoniae strain MEI006 plasmid p4_IncR, complete sequence	Klebsiella pneumoniae	29004	39839	0.95	0	99.97	56333	No	Yes	CP071256.1	IncR	aac(6')-Ib-cr5, aph(3')-Ia, arr-3, blaDHA-1, blaOXA-1, catB3, mph(A), qnrB4, sul1
Klebsiella pneumoniae strain 19KM57 plasmid pMBR_DHA-1_2C_19KM57, complete sequence	Klebsiella pneumoniae	29021	35564	0.95	0	99.99	56374	No	Yes	CP039949.1	IncR	aac(6')-Ib-cr5, arr-3, blaDHA-1, blaOXA-1, catB3, mph(A), qnrB4, sul1
Klebsiella pneumoniae isolate CNR95 genome assembly, plasmid: CNR95	Klebsiella pneumoniae	29010	35531	0.95	0	99.98	59064	No	Yes	LT994839.1	IncR	aac(6')-Ib-cr5, arr-3, blaDHA-1, blaOXA-1, catB3, mph(A), qnrB4, sul1, tet(A)
Klebsiella pneumoniae plasmid pKPS30, complete sequence	Klebsiella pneumoniae	29010	39844	0.95	0	99.98	61228	No	Yes	KF793937.1	IncR	aac(6')-Ib-cr5, aph(3')-Ia, arr-3, blaDHA-1, blaOXA-1, catB3, mph(A), qnrB4, sul1, tet(A)
Klebsiella pneumoniae isolate CNR339 genome assembly, plasmid: CNR339	Klebsiella pneumoniae	29004	39817	0.95	0	99.97	62324	No	Yes	LT994836.1	IncR	aac(6')-Ib-cr5, aph(3')-Ia, arr-3, blaDHA-1, blaOXA-1, catB3, mph(A), qnrB4, sul1
Klebsiella pneumoniae strain M16-13 plasmid pM16-13, complete sequence	Klebsiella pneumoniae	29010	48263	0.95	0	99.98	111951	No	Yes	KY751925.1	IncFII	aac(6')-Ib-cr5, aph(3')-Ia, arr-3, blaCTX-M-15, blaDHA-1, blaOXA-1, blaTEM-1, catB3, mph(A), qnrB4, sul1, tet(A)
Klebsiella pneumoniae strain RIVM_C019453 plasmid pRIVM_C019453_1, complete sequence	Klebsiella pneumoniae	18094	52253	0.82	0	99.99	116163	No	Yes	CP068909.1	ColKP3-IncR	aph(3'')-Ib, aph(6)-Id, blaCTX-M-15, blaDHA-1, blaOXA-181, blaTEM-1, mph(A), qnrB4, qnrS1, sul1
Citrobacter freundii isolate 0 genome assembly, plasmid: P1	Citrobacter freundii	29015	57102	0.95	0	99.99	117229	No	Yes	OW969688.1	IncFIB(K)-IncN	aac(6')-Ib-cr5, aph(3'')-Ib, aph(3')-Ia, aph(6)-Id, arr-3, blaDHA-15, blaOXA-1, catB3, mph(A), qnrB4, sul1, sul2, tet(A)
Escherichia coli strain GTEN_24 plasmid unnamed1, complete sequence	Escherichia coli	18094	71667	0.95	0	99.99	138420	No	Yes	CP116481.1	IncFIA-IncFIB(AP001918)-IncFII(pAMA1167-NDM-5)	aadA2, blaDHA-1, catA1, dfrA12, erm(B), mph(A), mph(E), msr(E), qepA4, qnrB4, sul1, tet(B)
Citrobacter freundii strain F3517 plasmid pF3517-1, complete sequence	Citrobacter freundii	29021	64834	0.95	0	99.99	139338	No	Yes	CP137177.1	IncFIB(pB171)	aac(3)-IId, aadA2, blaDHA-1, blaTEM-1, catA2, dfrA12, mph(A), qnrB4, sul1, sul2, tet(D)
Escherichia coli strain 37A23CPO004 plasmid p37A23004_A_NDM, complete sequence	Escherichia coli	17575	61658	0.8	0	99.99	143178	No	Yes	PV023125.1	IncFIA-IncFIB(AP001918)-IncFII	blaDHA-1, blaNDM-5, blaTEM-1, ble, erm(B), mph(A), mph(E), msr(E), qnrB4, rmtB1, sul1
Escherichia coli strain 19-AB02469 plasmid pEC19-AB02469, complete sequence	Escherichia coli	30526	53413	0.91	0	99.98	160132	No	Yes	OR351271.1	Col156-IncFIA-IncFIB(AP001918)-IncFII(pRSB107)	aph(3'')-Ib, aph(6)-Id, blaCTX-M-15, blaDHA-1, mph(A), qnrB4, sul1, sul2, tet(A)
Klebsiella pneumoniae strain S161-2 plasmid pS161-2.2, complete sequence	Klebsiella pneumoniae	29008	39789	0.95	0	99.98	178411	No	Yes	CP058546.1	IncHI1B(pNDM-MAR)-repB	aac(6')-Ib-cr5, aph(3')-Ia, arr-3, blaDHA-1, blaOXA-1, catB3, mph(A), qnrB4, sul1, sul1=PARTIAL
Escherichia coli strain S50 plasmid A, complete sequence	Escherichia coli	30529	38090	0.91	0	99.99	184614	No	Yes	CP010239.1	Col156-IncFIB(AP001918)-IncFII	blaDHA-1, mph(A), qnrB4, sul1
Salmonella enterica subsp. enterica serovar Typhimurium strain R18.0292 plasmid pR18.0292_200k, complete sequence	Salmonella enterica	20868	89984	0.95	0	99.99	199721	No	Yes	CP100740.1	IncC	aac(3)-IId, aadA2, aph(3'')-Ib, aph(3')-Ia, aph(6)-Id, blaDHA-1, blaTEM-1, floR, mph(A), qnrB4, sul1, sul2, tet(A)
Klebsiella pneumoniae strain FO528NT3 plasmid pF0528NT3.Plas1, complete sequence	Klebsiella pneumoniae	27109	51416	0.94	0	99.99	211697	No	Yes	CP178612.1	IncFIB(K)-IncFII(K)	aac(6')-Ib-cr5, aadA16, arr-3, blaCTX-M-27, blaDHA-1, dfrA27, floR, mph(A)=PARTIAL, qnrB4, sul1, tet(D)
Klebsiella pneumoniae strain GH44 plasmid pGH44_216, complete sequence	Klebsiella pneumoniae	29021	56856	0.95	0	99.99	216159	No	Yes	MN543573.1	IncFIB(K)-IncFII(K)	aac(6')-Ib-cr5, aadA16, aph(3')-Ia, arr-3, blaCTX-M-27, blaDHA-1, dfrA27, floR, mph(A), qnrB4, sul1, tet(D)
Klebsiella pneumoniae isolate 11 genome assembly, plasmid: P1	Klebsiella pneumoniae	27233	43820	0.94	0	99.98	237704	No	Yes	OW967038.1	IncFIB(K)-IncFII(K)	aac(6')-Ib-cr5, aph(3')-Ia, arr-3, blaDHA-1, blaOXA, catA1, catB3, mph(A)=PARTIAL, qnrB4, sul1
Enterobacter hormaechei strain dmeb_c17 plasmid p_dmeb_c17_NDM1, complete sequence	Enterobacter hormaechei	18094	58134	0.85	0	99.99	242839	No	Yes	CP095671.1	IncHI1A-IncHI1B(R27)	aac(6')-Ib', aadA1, aadA2, armA, blaCTX-M-15, blaDHA-1, blaNDM-1, blaOXA-9, blaTEM-1, ble, dfrA12, mph(A), mph(E), msr(E), qnrB4, sul1
Salmonella enterica subsp. enterica serovar Typhimurium strain R17.5474 plasmid pR17.5474_294k, complete sequence	Salmonella enterica	18089	71268	0.95	0	99.98	294171	No	Yes	CP100716.1	IncHI2-IncHI2A-IncX1	aac(3)-IVa, aadA1, aadA2, aph(3'')-Ib, aph(3')-IIa, aph(4)-Ia, aph(6)-Id, blaDHA-1, ble=PARTIAL, cmlA1, dfrA12, floR, mph(A), qnrB4, sul1, sul3, tet(A)
Klebsiella pneumoniae strain 2019036D plasmid p2019036D-mcr8-345kb, complete sequence	Klebsiella pneumoniae	28973	93340	0.95	0	99.94	345655	No	Yes	CP047337.1	IncFIA(HI1)-IncFIB(K)-IncFII(K)-repB(R1701)	aac(6')-Ib-cr5, aadA16, aadA2, aph(3')-Ia, arr-3, blaCTX-M-27, blaDHA-1, dfrA12, dfrA27, floR, mcr-8.2, mph(A), qnrB4, sul1, tet(D)
Klebsiella pneumoniae strain STIN_94 plasmid unnamed1, complete sequence	Klebsiella pneumoniae	29026	39896	0.95	0	100	350285	No	Yes	CP054968.1	IncFIB(pNDM-Mar)	aadA2, blaDHA-1, dfrA12, mph(A), qnrB4, sul1, tet(A)
Escherichia coli strain Z1323HEC0010 chromosome, complete genome	Escherichia coli	32383	38653	0.96	0	99.85	4873564	No	Yes	CP148391.1	Chromosome	blaDHA-1, dfrA=PARTIAL, mph(A), qnrB4, sul1, tet(A)
Escherichia coli strain S1-SRL-01-C chromosome, complete genome	Escherichia coli	32239	42324	0.96	0	99.9	5008994	No	Yes	CP145630.1	Chromosome	blaDHA-1, mph(A), qnrB4, sul1, tet(B)
Escherichia coli strain 10035776-3 chromosome, complete genome	Escherichia coli	30529	36511	0.91	0	99.99	5033401	No	Yes	CP159170.1	Chromosome	blaDHA-1, blaTEM, mph(A), qnrB4, sul1
*Data were retrieved from the NCBI nucleotide database. Plasmid replicon types and associated ARGs were determined by in-house analysis. Only entries among the top 100 BLAST hits that carried the complete IS26-flanked five-ARG segment (dfrA17, qnrB4, blaDHA-1, sul1, mph(A)) or the four-ARG segment (qnrB4, blaDHA-1, sul1, mph(A)) are shown.

## Sheet: Table S7
Table S7. Distribution of plasmids carrying an IS26-flanked segment containing dfrA17, qnrB, blaDHA-1, sul1, and mph(A) across eight Enterobacteriaceae species, classified by plasmid replicon type.
Replicon	Citrobacter amalonaticus	Enterobacter asburiae	Enterobacter hormaechei	Escherichia coli	Klebsiella pneumoniae	Salmonella enterica	Shigella flexneri	Shigella sonnei	Total
IncFII family
IncFII	1	1		10	2	2	2	2	20
IncFIA-IncFIB(AP001918)-IncFII				7					7
IncFIA-IncFIB(AP001918)-IncFII(pRSB107)				1					1
Col156-ColKP3-IncFIA-IncFIB(AP001918)-IncFII				1					1
IncFIB(AP001918)-IncFII				1					1
Col156-IncFIA-IncFIB(AP001918)-IncFII(pRSB107)				1					1
ColKP3-IncFIA-IncFIB(AP001918)-IncFII(pRSB107)				1					1
ColKP3-IncFII-IncX3				1					1
IncHI family
IncHI2-IncHI2A			2		1				3
IncHI1A(NDM-CIT)-IncHI1B(pNDM-CIT)			1						1
Chromosome
IncQ1)				1					1
Col156-IncFII								1	1
Total	1	1	3	24	3	2	2	3	39

## Sheet: Table S8
Table S8. Distribution of plasmids carrying an IS26-flanked segment containing qnrB, blaDHA-1, sul1, and mph(A) across six Enterobacteriaceae species, classified by plasmid replicon type.
Replicon	Citrobacter braakii	Citrobacter freundii	Enterobacter hormaechei	Escherichia coli	Klebsiella pneumoniae	Salmonella enterica	Toatal
IncR
IncR	1	1			18		20
ColKP3-IncR					1		1
IncF family
IncFIB(K)-IncFII(K)					3		3
IncFIA(HI1)-IncFIB(K)-IncFII(K)-repB(R1701)					1		1
IncFIA-IncFIB(AP001918)-IncFII				1			1
IncFIA-IncFIB(AP001918)-IncFII(pAMA1167-NDM-5)				1			1
Col156-IncFIA-IncFIB(AP001918)-IncFII(pRSB107)				1			1
Col156-IncFIB(AP001918)-IncFII				1			1
IncFIB(K)-IncN		1					1
IncFIB(pB171)		1					1
IncFIB(pNDM-Mar)					1		1
IncFII					1		1
IncHI family
IncHI1A-IncHI1B(R27)			1				1
IncHI1B(pNDM-MAR)-repB					1		1
IncHI2-IncHI2A-IncX1						1	1
IncC						1	1
Chromosome				3			3
Total	1	3	1	7	26	2	40
